# Supplementary material for: Less experienced observers assess piglet castration-induced acute pain differently than experienced observers: A pilot study
Source: PLoS One. 2024 Sep 4;19(9):e0309684. doi: 10.1371/journal.pone.0309684 (PMC11373819; doi:10.1371/journal.pone.0309684)
Supplement: S1 Appendix — (CSV) [file pone.0309684.s005.csv]

VideoID	Evaluator	Experience	Gender	Litter	Sow	Piglet	Timepoint	Posture	Interac	Activity	Attention	Att_EPL	Att_RUB	Att_RUN	Att_SITS	Miscellaneous	Misc_WT	Misc_BITE	Misc_HBC	Misc_OvO	Analgesia	UPAPS
Video112	SA	Little	Female	13	5679	48	1hbefore	0	0	0	0	0	0	0	0	0	0	0	0	0	0	0
Video114	SA	Little	Female	13	5679	50	1hbefore	0	0	0	0	0	0	0	0	1	1	0	0	0	0	1
Video134	SA	Little	Female	13	5679	48	PostCastration	3	2	3	1	0	0	0	1	1	0	0	1	0	1	10
Video136	SA	Little	Female	13	5679	50	PostCastration	1	2	1	1	0	0	0	1	1	0	0	1	0	1	6
Video156	SA	Little	Female	13	5679	48	3hPostCastration	0	0	0	1	1	0	0	0	0	0	0	0	0	0	1
Video158	SA	Little	Female	13	5679	50	3hPostCastration	0	0	0	0	0	0	0	0	0	0	0	0	0	0	0
Video112	MLS	Extensive	Male	13	5679	48	1hbefore	0	0	0	0	0	0	0	0	0	0	0	0	0	0	0
Video114	MLS	Extensive	Male	13	5679	50	1hbefore	0	0	0	0	0	0	0	0	1	1	0	0	0	0	1
Video134	MLS	Extensive	Male	13	5679	48	PostCastration	3	1	1	1	0	0	0	1	1	0	0	1	0	1	7
Video136	MLS	Extensive	Male	13	5679	50	PostCastration	3	2	3	1	0	0	0	1	2	1	0	1	0	1	11
Video156	MLS	Extensive	Male	13	5679	48	3hPostCastration	0	0	0	1	1	0	0	0	1	1	0	0	0	0	2
Video158	MLS	Extensive	Male	13	5679	50	3hPostCastration	0	0	0	0	0	0	0	0	1	1	0	0	0	0	1
Video112	JS	Some	Male	13	5679	48	1hbefore	0	0	0	0	0	0	0	0	0	0	0	0	0	0	0
Video114	JS	Some	Male	13	5679	50	1hbefore	0	0	0	0	0	0	0	0	1	1	0	0	0	0	1
Video134	JS	Some	Male	13	5679	48	PostCastration	3	3	3	1	0	0	0	1	1	0	0	1	0	1	11
Video136	JS	Some	Male	13	5679	50	PostCastration	3	3	1	1	0	0	0	1	1	0	0	1	0	1	9
Video156	JS	Some	Male	13	5679	48	3hPostCastration	0	0	0	1	0	1	0	0	1	1	0	0	0	0	2
Video158	JS	Some	Male	13	5679	50	3hPostCastration	0	0	0	0	0	0	0	0	0	0	0	0	0	0	0
Video112	JF	Little	Male	13	5679	48	1hbefore	0	0	0	1	0	0	0	1	0	0	0	0	0	0	1
Video114	JF	Little	Male	13	5679	50	1hbefore	0	0	0	0	0	0	0	0	0	0	0	0	0	0	0
Video134	JF	Little	Male	13	5679	48	PostCastration	3	2	3	1	0	0	0	1	0	0	0	0	0	0	9
Video136	JF	Little	Male	13	5679	50	PostCastration	0	0	0	1	0	0	0	1	1	0	0	1	0	0	2
Video156	JF	Little	Male	13	5679	48	3hPostCastration	0	0	0	0	0	0	0	0	0	0	0	0	0	0	0
Video158	JF	Little	Male	13	5679	50	3hPostCastration	0	0	0	0	0	0	0	0	0	0	0	0	0	0	0
Video112	BHR	Some	Female	13	5679	48	1hbefore	0	0	0	1	0	1	0	0	0	0	0	0	0	0	1
Video114	BHR	Some	Female	13	5679	50	1hbefore	0	0	0	0	0	0	0	0	0	0	0	0	0	0	0
Video134	BHR	Some	Female	13	5679	48	PostCastration	3	3	3	1	0	0	0	1	1	0	0	1	0	1	11
Video136	BHR	Some	Female	13	5679	50	PostCastration	3	2	3	1	0	0	0	1	1	0	0	1	0	1	10
Video156	BHR	Some	Female	13	5679	48	3hPostCastration	0	1	0	1	1	0	0	0	1	1	0	0	0	0	3
Video158	BHR	Some	Female	13	5679	50	3hPostCastration	0	0	0	0	0	0	0	0	0	0	0	0	0	0	0
Video116	SA	Little	Female	12	6100	43	1hbefore	0	0	0	0	0	0	0	0	1	1	0	0	0	0	1
Video118	SA	Little	Female	12	6100	46	1hbefore	0	0	0	0	0	0	0	0	1	1	0	0	0	0	1
Video138	SA	Little	Female	12	6100	43	PostCastration	1	0	0	0	0	0	0	0	0	0	0	0	0	0	1
Video140	SA	Little	Female	12	6100	46	PostCastration	0	1	0	0	0	0	0	0	1	1	0	0	0	0	2
Video160	SA	Little	Female	12	6100	43	3hPostCastration	0	0	1	0	0	0	0	0	1	1	0	0	0	0	2
Video162	SA	Little	Female	12	6100	46	3hPostCastration	0	0	0	0	0	0	0	0	1	1	0	0	0	0	1
Video116	MLS	Extensive	Male	12	6100	43	1hbefore	0	0	0	0	0	0	0	0	1	1	0	0	0	0	1
Video118	MLS	Extensive	Male	12	6100	46	1hbefore	0	0	0	0	0	0	0	0	1	1	0	0	0	0	1
Video138	MLS	Extensive	Male	12	6100	43	PostCastration	0	0	0	0	0	0	0	0	0	0	0	0	0	0	0
Video140	MLS	Extensive	Male	12	6100	46	PostCastration	0	2	0	0	0	0	0	0	1	1	0	0	0	0	3
Video160	MLS	Extensive	Male	12	6100	43	3hPostCastration	0	0	0	0	0	0	0	0	1	1	0	0	0	0	1
Video162	MLS	Extensive	Male	12	6100	46	3hPostCastration	0	1	1	0	0	0	0	0	1	1	0	0	0	0	3
Video116	JS	Some	Male	12	6100	43	1hbefore	0	0	0	0	0	0	0	0	0	0	0	0	0	0	0
Video118	JS	Some	Male	12	6100	46	1hbefore	0	0	0	0	0	0	0	0	1	1	0	0	0	0	1
Video138	JS	Some	Male	12	6100	43	PostCastration	0	1	1	0	0	0	0	0	0	0	0	0	0	0	2
Video140	JS	Some	Male	12	6100	46	PostCastration	0	1	1	1	0	0	1	0	1	1	0	0	0	0	4
Video160	JS	Some	Male	12	6100	43	3hPostCastration	0	0	0	0	0	0	0	0	1	1	0	0	0	0	1
Video162	JS	Some	Male	12	6100	46	3hPostCastration	0	1	0	0	0	0	0	0	1	1	0	0	0	0	2
Video116	JF	Little	Male	12	6100	43	1hbefore	0	0	0	0	0	0	0	0	0	0	0	0	0	0	0
Video118	JF	Little	Male	12	6100	46	1hbefore	0	0	0	0	0	0	0	0	0	0	0	0	0	0	0
Video138	JF	Little	Male	12	6100	43	PostCastration	2	1	1	0	0	0	0	0	0	0	0	0	0	0	4
Video140	JF	Little	Male	12	6100	46	PostCastration	0	2	0	0	0	0	0	0	0	0	0	0	0	0	2
Video160	JF	Little	Male	12	6100	43	3hPostCastration	2	0	1	1	0	0	0	1	0	0	0	0	0	0	4
Video162	JF	Little	Male	12	6100	46	3hPostCastration	0	0	0	0	0	0	0	0	0	0	0	0	0	0	0
Video116	BHR	Some	Female	12	6100	43	1hbefore	0	0	0	0	0	0	0	0	0	0	0	0	0	0	0
Video118	BHR	Some	Female	12	6100	46	1hbefore	0	1	0	0	0	0	0	0	0	0	0	0	0	0	1
Video138	BHR	Some	Female	12	6100	43	PostCastration	2	1	1	0	0	0	0	0	0	0	0	0	0	0	4
Video140	BHR	Some	Female	12	6100	46	PostCastration	0	2	1	0	0	0	0	0	0	0	0	0	0	0	3
Video160	BHR	Some	Female	12	6100	43	3hPostCastration	1	1	1	1	0	0	0	1	0	0	0	0	0	0	4
Video162	BHR	Some	Female	12	6100	46	3hPostCastration	0	2	0	1	0	0	0	1	1	0	0	1	0	0	4
Video121	SA	Little	Female	16	6116	60	1hbefore	0	0	0	0	0	0	0	0	0	0	0	0	0	0	0
Video123	SA	Little	Female	16	6116	62	1hbefore	0	0	0	0	0	0	0	0	0	0	0	0	0	0	0
Video143	SA	Little	Female	16	6116	60	PostCastration	1	0	0	0	0	0	0	0	2	1	0	1	0	1	3
Video145	SA	Little	Female	16	6116	62	PostCastration	0	0	0	0	0	0	0	0	0	0	0	0	0	0	0
Video165	SA	Little	Female	16	6116	60	3hPostCastration	0	0	0	1	1	0	0	0	1	1	0	0	0	0	2
Video167	SA	Little	Female	16	6116	62	3hPostCastration	0	0	0	0	0	0	0	0	1	1	0	0	0	0	1
Video121	MLS	Extensive	Male	16	6116	60	1hbefore	0	0	0	0	0	0	0	0	0	0	0	0	0	0	0
Video123	MLS	Extensive	Male	16	6116	62	1hbefore	0	0	0	0	0	0	0	0	0	0	0	0	0	0	0
Video143	MLS	Extensive	Male	16	6116	60	PostCastration	0	0	0	1	0	0	0	1	1	1	0	0	0	0	2
Video145	MLS	Extensive	Male	16	6116	62	PostCastration	0	0	0	1	0	0	0	1	0	0	0	0	0	0	1
Video165	MLS	Extensive	Male	16	6116	60	3hPostCastration	0	0	0	0	0	0	0	0	1	1	0	0	0	0	1
Video167	MLS	Extensive	Male	16	6116	62	3hPostCastration	0	0	0	0	0	0	0	0	1	1	0	0	0	0	1
Video121	JS	Some	Male	16	6116	60	1hbefore	0	0	0	0	0	0	0	0	0	0	0	0	0	0	0
Video123	JS	Some	Male	16	6116	62	1hbefore	0	0	0	0	0	0	0	0	0	0	0	0	0	0	0
Video143	JS	Some	Male	16	6116	60	PostCastration	0	0	0	0	0	0	0	0	1	1	0	0	0	0	1
Video145	JS	Some	Male	16	6116	62	PostCastration	1	0	0	1	0	0	0	1	0	0	0	0	0	0	2
Video165	JS	Some	Male	16	6116	60	3hPostCastration	0	0	0	1	0	1	0	0	1	1	0	0	0	0	2
Video167	JS	Some	Male	16	6116	62	3hPostCastration	0	0	0	0	0	0	0	0	1	1	0	0	0	0	1
Video121	JF	Little	Male	16	6116	60	1hbefore	0	0	0	0	0	0	0	0	0	0	0	0	0	0	0
Video123	JF	Little	Male	16	6116	62	1hbefore	0	0	0	0	0	0	0	0	0	0	0	0	0	0	0
Video143	JF	Little	Male	16	6116	60	PostCastration	0	0	0	0	0	0	0	0	0	0	0	0	0	0	0
Video145	JF	Little	Male	16	6116	62	PostCastration	0	2	1	0	0	0	0	0	1	1	0	0	0	0	4
Video165	JF	Little	Male	16	6116	60	3hPostCastration	0	0	0	0	0	0	0	0	1	1	0	0	0	0	1
Video167	JF	Little	Male	16	6116	62	3hPostCastration	0	0	0	0	0	0	0	0	0	0	0	0	0	0	0
Video121	BHR	Some	Female	16	6116	60	1hbefore	0	0	0	0	0	0	0	0	0	0	0	0	0	0	0
Video123	BHR	Some	Female	16	6116	62	1hbefore	0	0	0	0	0	0	0	0	0	0	0	0	0	0	0
Video143	BHR	Some	Female	16	6116	60	PostCastration	0	2	0	1	0	0	0	1	1	0	0	1	0	0	4
Video145	BHR	Some	Female	16	6116	62	PostCastration	0	0	0	1	0	0	0	1	0	0	0	0	0	0	1
Video165	BHR	Some	Female	16	6116	60	3hPostCastration	0	0	0	1	1	0	0	0	1	1	0	0	0	0	2
Video167	BHR	Some	Female	16	6116	62	3hPostCastration	1	1	0	0	0	0	0	0	0	0	0	0	0	0	2
Video46	SA	Little	Female	6	19660	21	1hbefore	0	0	0	1	1	0	0	0	0	0	0	0	0	0	1
Video48	SA	Little	Female	6	19660	23	1hbefore	0	0	0	0	0	0	0	0	1	1	0	0	0	0	1
Video68	SA	Little	Female	6	19660	21	PostCastration	0	0	0	0	0	0	0	0	0	0	0	0	0	0	0
Video70	SA	Little	Female	6	19660	23	PostCastration	0	0	0	0	0	0	0	0	0	0	0	0	0	0	0
Video90	SA	Little	Female	6	19660	21	3hPostCastration	0	0	0	0	0	0	0	0	1	1	0	0	0	0	1
Video92	SA	Little	Female	6	19660	23	3hPostCastration	0	0	0	0	0	0	0	0	0	0	0	0	0	0	0
Video46	MLS	Extensive	Male	6	19660	21	1hbefore	0	0	0	0	0	0	0	0	1	1	0	0	0	0	1
Video48	MLS	Extensive	Male	6	19660	23	1hbefore	0	0	0	0	0	0	0	0	1	1	0	0	0	0	1
Video68	MLS	Extensive	Male	6	19660	21	PostCastration	0	0	0	0	0	0	0	0	0	0	0	0	0	0	0
Video70	MLS	Extensive	Male	6	19660	23	PostCastration	1	0	0	1	0	0	0	1	0	0	0	0	0	0	2
Video90	MLS	Extensive	Male	6	19660	21	3hPostCastration	0	0	0	0	0	0	0	0	1	1	0	0	0	0	1
Video92	MLS	Extensive	Male	6	19660	23	3hPostCastration	0	0	0	0	0	0	0	0	0	0	0	0	0	0	0
Video46	JS	Some	Male	6	19660	21	1hbefore	0	0	0	0	0	0	0	0	1	1	0	0	0	0	1
Video48	JS	Some	Male	6	19660	23	1hbefore	0	0	0	0	0	0	0	0	1	1	0	0	0	0	1
Video68	JS	Some	Male	6	19660	21	PostCastration	0	0	0	0	0	0	0	0	0	0	0	0	0	0	0
Video70	JS	Some	Male	6	19660	23	PostCastration	1	0	0	1	0	0	0	1	0	0	0	0	0	0	2
Video90	JS	Some	Male	6	19660	21	3hPostCastration	0	0	0	0	0	0	0	0	1	1	0	0	0	0	1
Video92	JS	Some	Male	6	19660	23	3hPostCastration	0	0	0	0	0	0	0	0	0	0	0	0	0	0	0
Video46	JF	Little	Male	6	19660	21	1hbefore	0	0	0	0	0	0	0	0	0	0	0	0	0	0	0
Video48	JF	Little	Male	6	19660	23	1hbefore	0	0	0	0	0	0	0	0	0	0	0	0	0	0	0
Video68	JF	Little	Male	6	19660	21	PostCastration	0	0	0	0	0	0	0	0	0	0	0	0	0	0	0
Video70	JF	Little	Male	6	19660	23	PostCastration	0	0	0	0	0	0	0	0	0	0	0	0	0	0	0
Video90	JF	Little	Male	6	19660	21	3hPostCastration	0	0	0	0	0	0	0	0	0	0	0	0	0	0	0
Video92	JF	Little	Male	6	19660	23	3hPostCastration	0	0	0	0	0	0	0	0	0	0	0	0	0	0	0
Video46	BHR	Some	Female	6	19660	21	1hbefore	0	0	0	0	0	0	0	0	0	0	0	0	0	0	0
Video48	BHR	Some	Female	6	19660	23	1hbefore	0	0	0	0	0	0	0	0	0	0	0	0	0	0	0
Video68	BHR	Some	Female	6	19660	21	PostCastration	0	0	0	0	0	0	0	0	0	0	0	0	0	0	0
Video70	BHR	Some	Female	6	19660	23	PostCastration	0	0	0	1	0	0	0	1	0	0	0	0	0	0	1
Video90	BHR	Some	Female	6	19660	21	3hPostCastration	0	0	0	0	0	0	0	0	0	0	0	0	0	0	0
Video92	BHR	Some	Female	6	19660	23	3hPostCastration	0	0	0	0	0	0	0	0	0	0	0	0	0	0	0
Video124	SA	Little	Female	15	20261	54	1hbefore	0	0	0	0	0	0	0	0	1	1	0	0	0	0	1
Video126	SA	Little	Female	15	20261	56	1hbefore	0	0	0	0	0	0	0	0	1	1	0	0	0	0	1
Video128	SA	Little	Female	15	20261	58	1hbefore	0	0	0	0	0	0	0	0	1	1	0	0	0	0	1
Video146	SA	Little	Female	15	20261	54	PostCastration	0	0	0	0	0	0	0	0	1	0	0	1	0	0	1
Video148	SA	Little	Female	15	20261	56	PostCastration	3	2	0	1	0	0	0	1	1	1	0	0	0	1	7
Video150	SA	Little	Female	15	20261	58	PostCastration	0	0	0	0	0	0	0	0	0	0	0	0	0	0	0
Video168	SA	Little	Female	15	20261	54	3hPostCastration	0	0	1	0	0	0	0	0	1	1	0	0	0	0	2
Video170	SA	Little	Female	15	20261	56	3hPostCastration	0	0	0	0	0	0	0	0	0	0	0	0	0	0	0
Video172	SA	Little	Female	15	20261	58	3hPostCastration	0	0	0	0	0	0	0	0	1	1	0	0	0	0	1
Video124	MLS	Extensive	Male	15	20261	54	1hbefore	0	0	0	0	0	0	0	0	1	1	0	0	0	0	1
Video126	MLS	Extensive	Male	15	20261	56	1hbefore	0	0	0	0	0	0	0	0	0	0	0	0	0	0	0
Video128	MLS	Extensive	Male	15	20261	58	1hbefore	0	0	0	0	0	0	0	0	0	0	0	0	0	0	0
Video146	MLS	Extensive	Male	15	20261	54	PostCastration	0	1	1	0	0	0	0	0	1	1	0	0	0	0	3
Video148	MLS	Extensive	Male	15	20261	56	PostCastration	1	2	1	1	0	0	0	1	1	1	0	0	0	0	6
Video150	MLS	Extensive	Male	15	20261	58	PostCastration	0	0	0	0	0	0	0	0	1	1	0	0	0	0	1
Video168	MLS	Extensive	Male	15	20261	54	3hPostCastration	0	0	0	0	0	0	0	0	1	1	0	0	0	0	1
Video170	MLS	Extensive	Male	15	20261	56	3hPostCastration	0	0	0	0	0	0	0	0	0	0	0	0	0	0	0
Video172	MLS	Extensive	Male	15	20261	58	3hPostCastration	0	0	0	0	0	0	0	0	1	1	0	0	0	0	1
Video124	JS	Some	Male	15	20261	54	1hbefore	0	0	0	0	0	0	0	0	1	1	0	0	0	0	1
Video126	JS	Some	Male	15	20261	56	1hbefore	0	0	0	0	0	0	0	0	1	1	0	0	0	0	1
Video128	JS	Some	Male	15	20261	58	1hbefore	0	0	0	0	0	0	0	0	1	1	0	0	0	0	1
Video146	JS	Some	Male	15	20261	54	PostCastration	3	3	1	2	0	1	1	0	2	1	0	1	0	1	11
Video148	JS	Some	Male	15	20261	56	PostCastration	3	2	2	1	0	0	0	1	2	1	0	1	0	1	10
Video150	JS	Some	Male	15	20261	58	PostCastration	0	0	0	0	0	0	0	0	1	1	0	0	0	0	1
Video168	JS	Some	Male	15	20261	54	3hPostCastration	0	0	1	0	0	0	0	0	1	1	0	0	0	0	2
Video170	JS	Some	Male	15	20261	56	3hPostCastration	0	0	0	0	0	0	0	0	0	0	0	0	0	0	0
Video172	JS	Some	Male	15	20261	58	3hPostCastration	0	0	0	0	0	0	0	0	1	1	0	0	0	0	1
Video124	JF	Little	Male	15	20261	54	1hbefore	0	0	0	0	0	0	0	0	0	0	0	0	0	0	0
Video126	JF	Little	Male	15	20261	56	1hbefore	0	0	0	0	0	0	0	0	0	0	0	0	0	0	0
Video128	JF	Little	Male	15	20261	58	1hbefore	0	0	0	0	0	0	0	0	0	0	0	0	0	0	0
Video146	JF	Little	Male	15	20261	54	PostCastration	0	2	0	0	0	0	0	0	0	0	0	0	0	0	2
Video148	JF	Little	Male	15	20261	56	PostCastration	1	2	1	1	0	0	0	1	0	0	0	0	0	0	5
Video150	JF	Little	Male	15	20261	58	PostCastration	0	0	0	0	0	0	0	0	0	0	0	0	0	0	0
Video168	JF	Little	Male	15	20261	54	3hPostCastration	0	2	1	0	0	0	0	0	0	0	0	0	0	0	3
Video170	JF	Little	Male	15	20261	56	3hPostCastration	0	0	0	0	0	0	0	0	0	0	0	0	0	0	0
Video172	JF	Little	Male	15	20261	58	3hPostCastration	0	0	0	0	0	0	0	0	0	0	0	0	0	0	0
Video124	BHR	Some	Female	15	20261	54	1hbefore	0	0	2	0	0	0	0	0	0	0	0	0	0	0	2
Video126	BHR	Some	Female	15	20261	56	1hbefore	0	0	0	0	0	0	0	0	0	0	0	0	0	0	0
Video128	BHR	Some	Female	15	20261	58	1hbefore	0	3	0	0	0	0	0	0	0	0	0	0	0	0	3
Video146	BHR	Some	Female	15	20261	54	PostCastration	0	0	0	0	0	0	0	0	0	0	0	0	0	0	0
Video148	BHR	Some	Female	15	20261	56	PostCastration	3	3	1	1	0	0	0	1	1	0	0	1	0	1	9
Video150	BHR	Some	Female	15	20261	58	PostCastration	0	0	0	0	0	0	0	0	0	0	0	0	0	0	0
Video168	BHR	Some	Female	15	20261	54	3hPostCastration	0	1	1	0	0	0	0	0	0	0	0	0	0	0	2
Video170	BHR	Some	Female	15	20261	56	3hPostCastration	0	0	0	0	0	0	0	0	0	0	0	0	0	0	0
Video172	BHR	Some	Female	15	20261	58	3hPostCastration	0	0	0	1	0	0	0	1	0	0	0	0	0	0	1
Video52	SA	Little	Female	5	20984	19	1hbefore	0	0	0	0	0	0	0	0	1	1	0	0	0	0	1
Video53	SA	Little	Female	5	20984	20	1hbefore	0	0	0	0	0	0	0	0	0	0	0	0	0	0	0
Video74	SA	Little	Female	5	20984	19	PostCastration	3	0	0	1	0	0	0	1	1	0	0	1	0	1	5
Video75	SA	Little	Female	5	20984	20	PostCastration	0	0	0	0	0	0	0	0	0	0	0	0	0	0	0
Video96	SA	Little	Female	5	20984	19	3hPostCastration	0	0	0	0	0	0	0	0	1	1	0	0	0	0	1
Video97	SA	Little	Female	5	20984	20	3hPostCastration	0	0	0	0	0	0	0	0	0	0	0	0	0	0	0
Video52	MLS	Extensive	Male	5	20984	19	1hbefore	0	0	0	0	0	0	0	0	1	1	0	0	0	0	1
Video53	MLS	Extensive	Male	5	20984	20	1hbefore	0	0	0	0	0	0	0	0	0	0	0	0	0	0	0
Video74	MLS	Extensive	Male	5	20984	19	PostCastration	1	0	1	1	0	0	0	1	0	0	0	0	0	0	3
Video75	MLS	Extensive	Male	5	20984	20	PostCastration	0	0	0	0	0	0	0	0	0	0	0	0	0	0	0
Video96	MLS	Extensive	Male	5	20984	19	3hPostCastration	0	0	0	0	0	0	0	0	1	1	0	0	0	0	1
Video97	MLS	Extensive	Male	5	20984	20	3hPostCastration	0	0	0	0	0	0	0	0	0	0	0	0	0	0	0
Video52	JS	Some	Male	5	20984	19	1hbefore	0	0	0	0	0	0	0	0	1	1	0	0	0	0	1
Video53	JS	Some	Male	5	20984	20	1hbefore	0	0	0	0	0	0	0	0	0	0	0	0	0	0	0
Video74	JS	Some	Male	5	20984	19	PostCastration	1	0	0	2	0	0	1	1	0	0	0	0	0	0	3
Video75	JS	Some	Male	5	20984	20	PostCastration	0	0	0	0	0	0	0	0	0	0	0	0	0	0	0
Video96	JS	Some	Male	5	20984	19	3hPostCastration	0	0	0	0	0	0	0	0	0	0	0	0	0	0	0
Video97	JS	Some	Male	5	20984	20	3hPostCastration	0	0	0	0	0	0	0	0	1	1	0	0	0	0	1
Video52	JF	Little	Male	5	20984	19	1hbefore	0	0	0	0	0	0	0	0	0	0	0	0	0	0	0
Video53	JF	Little	Male	5	20984	20	1hbefore	0	0	0	0	0	0	0	0	0	0	0	0	0	0	0
Video74	JF	Little	Male	5	20984	19	PostCastration	0	0	0	1	0	0	0	1	0	0	0	0	0	0	1
Video75	JF	Little	Male	5	20984	20	PostCastration	0	0	0	0	0	0	0	0	0	0	0	0	0	0	0
Video96	JF	Little	Male	5	20984	19	3hPostCastration	0	0	0	0	0	0	0	0	0	0	0	0	0	0	0
Video97	JF	Little	Male	5	20984	20	3hPostCastration	0	0	0	0	0	0	0	0	0	0	0	0	0	0	0
Video52	BHR	Some	Female	5	20984	19	1hbefore	0	0	0	0	0	0	0	0	0	0	0	0	0	0	0
Video53	BHR	Some	Female	5	20984	20	1hbefore	0	0	0	0	0	0	0	0	0	0	0	0	0	0	0
Video74	BHR	Some	Female	5	20984	19	PostCastration	0	0	0	1	0	0	0	1	0	0	0	0	0	0	1
Video75	BHR	Some	Female	5	20984	20	PostCastration	0	0	0	0	0	0	0	0	0	0	0	0	0	0	0
Video96	BHR	Some	Female	5	20984	19	3hPostCastration	0	0	0	0	0	0	0	0	0	0	0	0	0	0	0
Video97	BHR	Some	Female	5	20984	20	3hPostCastration	0	0	0	0	0	0	0	0	0	0	0	0	0	0	0
Video18	SA	Little	Female	4	21464	16	PostCastration	0	0	0	0	0	0	0	0	1	1	0	0	0	0	1
Video3	SA	Little	Female	4	21464	16	1hbefore	0	0	0	0	0	0	0	0	1	1	0	0	0	0	1
Video33	SA	Little	Female	4	21464	16	3hPostCastration	0	0	1	0	0	0	0	0	1	1	0	0	0	0	2
Video18	MLS	Extensive	Male	4	21464	16	PostCastration	3	2	3	0	0	0	0	0	1	0	0	1	0	1	9
Video3	MLS	Extensive	Male	4	21464	16	1hbefore	0	0	0	0	0	0	0	0	1	1	0	0	0	0	1
Video33	MLS	Extensive	Male	4	21464	16	3hPostCastration	0	0	0	0	0	0	0	0	1	1	0	0	0	0	1
Video18	JS	Some	Male	4	21464	16	PostCastration	3	3	3	0	0	0	0	0	1	0	0	1	0	1	10
Video3	JS	Some	Male	4	21464	16	1hbefore	0	0	0	0	0	0	0	0	1	1	0	0	0	0	1
Video33	JS	Some	Male	4	21464	16	3hPostCastration	0	0	0	0	0	0	0	0	1	1	0	0	0	0	1
Video18	JF	Little	Male	4	21464	16	PostCastration	3	2	3	1	1	0	0	0	0	0	0	0	0	1	9
Video3	JF	Little	Male	4	21464	16	1hbefore	0	0	0	0	0	0	0	0	1	1	0	0	0	0	1
Video33	JF	Little	Male	4	21464	16	3hPostCastration	0	0	0	1	0	0	0	1	0	0	0	0	0	0	1
Video18	BHR	Some	Female	4	21464	16	PostCastration	3	3	3	0	0	0	0	0	1	0	0	1	0	1	10
Video3	BHR	Some	Female	4	21464	16	1hbefore	0	0	0	0	0	0	0	0	1	1	0	0	0	0	1
Video33	BHR	Some	Female	4	21464	16	3hPostCastration	0	2	2	0	0	0	0	0	0	0	0	0	0	0	4
Video19	SA	Little	Female	3	21608	9	PostCastration	0	0	0	0	0	0	0	0	0	0	0	0	0	0	0
Video22	SA	Little	Female	3	21608	12	PostCastration	0	0	0	0	0	0	0	0	0	0	0	0	0	0	0
Video34	SA	Little	Female	3	21608	9	3hPostCastration	0	0	0	0	0	0	0	0	1	1	0	0	0	0	1
Video37	SA	Little	Female	3	21608	12	3hPostCastration	0	0	0	0	0	0	0	0	0	0	0	0	0	0	0
Video4	SA	Little	Female	3	21608	9	1hbefore	0	0	1	0	0	0	0	0	0	0	0	0	0	0	1
Video7	SA	Little	Female	3	21608	12	1hbefore	0	0	0	0	0	0	0	0	0	0	0	0	0	0	0
Video19	MLS	Extensive	Male	3	21608	9	PostCastration	0	0	0	0	0	0	0	0	0	0	0	0	0	0	0
Video22	MLS	Extensive	Male	3	21608	12	PostCastration	3	0	0	1	0	0	0	1	0	0	0	0	0	1	4
Video34	MLS	Extensive	Male	3	21608	9	3hPostCastration	0	0	0	0	0	0	0	0	1	1	0	0	0	0	1
Video37	MLS	Extensive	Male	3	21608	12	3hPostCastration	0	0	0	0	0	0	0	0	0	0	0	0	0	0	0
Video4	MLS	Extensive	Male	3	21608	9	1hbefore	0	0	0	0	0	0	0	0	0	0	0	0	0	0	0
Video7	MLS	Extensive	Male	3	21608	12	1hbefore	0	0	0	0	0	0	0	0	0	0	0	0	0	0	0
Video19	JS	Some	Male	3	21608	9	PostCastration	0	0	0	0	0	0	0	0	0	0	0	0	0	0	0
Video22	JS	Some	Male	3	21608	12	PostCastration	3	1	1	1	0	0	0	1	2	0	0	1	1	1	8
Video34	JS	Some	Male	3	21608	9	3hPostCastration	0	0	0	0	0	0	0	0	1	1	0	0	0	0	1
Video37	JS	Some	Male	3	21608	12	3hPostCastration	0	0	0	0	0	0	0	0	0	0	0	0	0	0	0
Video4	JS	Some	Male	3	21608	9	1hbefore	0	0	0	0	0	0	0	0	1	1	0	0	0	0	1
Video7	JS	Some	Male	3	21608	12	1hbefore	0	0	0	0	0	0	0	0	0	0	0	0	0	0	0
Video19	JF	Little	Male	3	21608	9	PostCastration	0	0	0	0	0	0	0	0	0	0	0	0	0	0	0
Video22	JF	Little	Male	3	21608	12	PostCastration	1	0	1	0	0	0	0	0	0	0	0	0	0	1	2
Video34	JF	Little	Male	3	21608	9	3hPostCastration	0	0	0	0	0	0	0	0	0	0	0	0	0	0	0
Video37	JF	Little	Male	3	21608	12	3hPostCastration	0	0	0	0	0	0	0	0	0	0	0	0	0	0	0
Video4	JF	Little	Male	3	21608	9	1hbefore	0	0	0	0	0	0	0	0	0	0	0	0	0	0	0
Video7	JF	Little	Male	3	21608	12	1hbefore	0	0	0	0	0	0	0	0	0	0	0	0	0	0	0
Video19	BHR	Some	Female	3	21608	9	PostCastration	0	0	0	0	0	0	0	0	0	0	0	0	0	0	0
Video22	BHR	Some	Female	3	21608	12	PostCastration	3	1	1	1	0	0	0	1	1	0	0	1	0	1	7
Video34	BHR	Some	Female	3	21608	9	3hPostCastration	0	0	0	1	1	0	0	0	1	1	0	0	0	0	2
Video37	BHR	Some	Female	3	21608	12	3hPostCastration	0	0	0	0	0	0	0	0	0	0	0	0	0	0	0
Video4	BHR	Some	Female	3	21608	9	1hbefore	0	0	0	0	0	0	0	0	0	0	0	0	0	0	0
Video7	BHR	Some	Female	3	21608	12	1hbefore	0	0	0	0	0	0	0	0	0	0	0	0	0	0	0
Video54	SA	Little	Female	8	21836	29	1hbefore	0	0	0	0	0	0	0	0	0	0	0	0	0	0	0
Video55	SA	Little	Female	8	21836	30	1hbefore	0	0	0	0	0	0	0	0	0	0	0	0	0	0	0
Video76	SA	Little	Female	8	21836	29	PostCastration	0	2	0	0	0	0	0	0	1	1	0	0	0	0	3
Video77	SA	Little	Female	8	21836	30	PostCastration	1	3	1	0	0	0	0	0	1	0	0	1	0	1	6
Video98	SA	Little	Female	8	21836	29	3hPostCastration	1	0	0	1	0	1	0	0	1	1	0	0	0	0	3
Video99	SA	Little	Female	8	21836	30	3hPostCastration	0	0	0	0	0	0	0	0	1	1	0	0	0	0	1
Video54	MLS	Extensive	Male	8	21836	29	1hbefore	0	0	0	0	0	0	0	0	0	0	0	0	0	0	0
Video55	MLS	Extensive	Male	8	21836	30	1hbefore	0	0	0	0	0	0	0	0	0	0	0	0	0	0	0
Video76	MLS	Extensive	Male	8	21836	29	PostCastration	0	0	0	0	0	0	0	0	1	1	0	0	0	0	1
Video77	MLS	Extensive	Male	8	21836	30	PostCastration	1	1	1	1	0	0	0	1	0	0	0	0	0	0	4
Video98	MLS	Extensive	Male	8	21836	29	3hPostCastration	0	1	0	1	1	0	0	0	1	1	0	0	0	0	3
Video99	MLS	Extensive	Male	8	21836	30	3hPostCastration	0	0	0	0	0	0	0	0	1	1	0	0	0	0	1
Video54	JS	Some	Male	8	21836	29	1hbefore	0	0	0	0	0	0	0	0	1	1	0	0	0	0	1
Video55	JS	Some	Male	8	21836	30	1hbefore	0	0	0	0	0	0	0	0	0	0	0	0	0	0	0
Video76	JS	Some	Male	8	21836	29	PostCastration	3	1	2	2	0	1	1	0	1	1	0	0	0	1	9
Video77	JS	Some	Male	8	21836	30	PostCastration	3	2	3	1	0	0	0	1	1	0	0	1	0	1	10
Video98	JS	Some	Male	8	21836	29	3hPostCastration	0	0	0	2	0	0	1	1	0	0	0	0	0	0	2
Video99	JS	Some	Male	8	21836	30	3hPostCastration	0	0	0	0	0	0	0	0	1	1	0	0	0	0	1
Video54	JF	Little	Male	8	21836	29	1hbefore	0	0	0	0	0	0	0	0	0	0	0	0	0	0	0
Video55	JF	Little	Male	8	21836	30	1hbefore	0	0	0	0	0	0	0	0	0	0	0	0	0	0	0
Video76	JF	Little	Male	8	21836	29	PostCastration	2	2	1	0	0	0	0	0	1	1	0	0	0	1	6
Video77	JF	Little	Male	8	21836	30	PostCastration	2	0	0	0	0	0	0	0	0	0	0	0	0	0	2
Video98	JF	Little	Male	8	21836	29	3hPostCastration	0	0	0	0	0	0	0	0	0	0	0	0	0	0	0
Video99	JF	Little	Male	8	21836	30	3hPostCastration	0	0	0	0	0	0	0	0	0	0	0	0	0	0	0
Video54	BHR	Some	Female	8	21836	29	1hbefore	0	0	0	0	0	0	0	0	0	0	0	0	0	0	0
Video55	BHR	Some	Female	8	21836	30	1hbefore	0	0	0	0	0	0	0	0	0	0	0	0	0	0	0
Video76	BHR	Some	Female	8	21836	29	PostCastration	2	1	0	0	0	0	0	0	0	0	0	0	0	0	3
Video77	BHR	Some	Female	8	21836	30	PostCastration	0	2	3	0	0	0	0	0	0	0	0	0	0	1	5
Video98	BHR	Some	Female	8	21836	29	3hPostCastration	1	0	0	2	1	0	0	1	0	0	0	0	0	0	3
Video99	BHR	Some	Female	8	21836	30	3hPostCastration	1	0	0	0	0	0	0	0	0	0	0	0	0	0	1
Video102	SA	Little	Female	9	23233	33	3hPostCastration	0	0	0	0	0	0	0	0	0	0	0	0	0	0	0
Video104	SA	Little	Female	9	23233	36	3hPostCastration	0	0	0	1	1	0	0	0	1	1	0	0	0	0	2
Video58	SA	Little	Female	9	23233	33	1hbefore	0	0	0	0	0	0	0	0	0	0	0	0	0	0	0
Video60	SA	Little	Female	9	23233	36	1hbefore	0	0	0	0	0	0	0	0	0	0	0	0	0	0	0
Video80	SA	Little	Female	9	23233	33	PostCastration	0	0	0	0	0	0	0	0	1	0	0	1	0	0	1
Video82	SA	Little	Female	9	23233	36	PostCastration	1	0	0	0	0	0	0	0	1	0	0	1	0	0	2
Video102	MLS	Extensive	Male	9	23233	33	3hPostCastration	0	0	0	0	0	0	0	0	0	0	0	0	0	0	0
Video104	MLS	Extensive	Male	9	23233	36	3hPostCastration	0	0	0	0	0	0	0	0	1	1	0	0	0	0	1
Video58	MLS	Extensive	Male	9	23233	33	1hbefore	0	0	0	0	0	0	0	0	1	1	0	0	0	0	1
Video60	MLS	Extensive	Male	9	23233	36	1hbefore	0	0	0	0	0	0	0	0	0	0	0	0	0	0	0
Video80	MLS	Extensive	Male	9	23233	33	PostCastration	0	0	0	0	0	0	0	0	0	0	0	0	0	0	0
Video82	MLS	Extensive	Male	9	23233	36	PostCastration	3	0	0	1	0	0	0	1	1	0	0	1	0	1	5
Video102	JS	Some	Male	9	23233	33	3hPostCastration	0	0	0	0	0	0	0	0	0	0	0	0	0	0	0
Video104	JS	Some	Male	9	23233	36	3hPostCastration	0	0	0	1	0	1	0	0	0	0	0	0	0	0	1
Video58	JS	Some	Male	9	23233	33	1hbefore	0	0	0	0	0	0	0	0	0	0	0	0	0	0	0
Video60	JS	Some	Male	9	23233	36	1hbefore	0	0	0	0	0	0	0	0	0	0	0	0	0	0	0
Video80	JS	Some	Male	9	23233	33	PostCastration	3	2	3	0	0	0	0	0	1	0	0	1	0	1	9
Video82	JS	Some	Male	9	23233	36	PostCastration	3	1	1	1	0	0	0	1	1	0	0	1	0	1	7
Video102	JF	Little	Male	9	23233	33	3hPostCastration	0	0	0	0	0	0	0	0	0	0	0	0	0	0	0
Video104	JF	Little	Male	9	23233	36	3hPostCastration	0	0	0	0	0	0	0	0	0	0	0	0	0	0	0
Video58	JF	Little	Male	9	23233	33	1hbefore	0	0	0	0	0	0	0	0	0	0	0	0	0	0	0
Video60	JF	Little	Male	9	23233	36	1hbefore	0	0	0	0	0	0	0	0	0	0	0	0	0	0	0
Video80	JF	Little	Male	9	23233	33	PostCastration	0	0	0	0	0	0	0	0	0	0	0	0	0	0	0
Video82	JF	Little	Male	9	23233	36	PostCastration	1	1	0	1	0	0	0	1	1	0	0	1	0	1	4
Video102	BHR	Some	Female	9	23233	33	3hPostCastration	0	0	0	0	0	0	0	0	0	0	0	0	0	0	0
Video104	BHR	Some	Female	9	23233	36	3hPostCastration	0	0	0	1	1	0	0	0	0	0	0	0	0	0	1
Video58	BHR	Some	Female	9	23233	33	1hbefore	0	1	0	0	0	0	0	0	0	0	0	0	0	0	1
Video60	BHR	Some	Female	9	23233	36	1hbefore	1	0	1	0	0	0	0	0	0	0	0	0	0	0	2
Video80	BHR	Some	Female	9	23233	33	PostCastration	0	0	0	0	0	0	0	0	1	0	0	1	0	0	1
Video82	BHR	Some	Female	9	23233	36	PostCastration	0	0	0	1	0	0	0	1	1	0	0	1	0	0	2
Video10	SA	Little	Female	2	23705	7	1hbefore	0	0	0	0	0	0	0	0	0	0	0	0	0	0	0
Video11	SA	Little	Female	2	23705	8	1hbefore	0	0	0	0	0	0	0	0	1	1	0	0	0	0	1
Video25	SA	Little	Female	2	23705	7	PostCastration	0	0	0	0	0	0	0	0	0	0	0	0	0	0	0
Video26	SA	Little	Female	2	23705	8	PostCastration	0	0	0	0	0	0	0	0	0	0	0	0	0	0	0
Video40	SA	Little	Female	2	23705	7	3hPostCastration	0	0	0	0	0	0	0	0	1	1	0	0	0	0	1
Video41	SA	Little	Female	2	23705	8	3hPostCastration	0	0	0	0	0	0	0	0	1	1	0	0	0	0	1
Video10	MLS	Extensive	Male	2	23705	7	1hbefore	0	0	0	0	0	0	0	0	0	0	0	0	0	0	0
Video11	MLS	Extensive	Male	2	23705	8	1hbefore	0	0	0	0	0	0	0	0	1	1	0	0	0	0	1
Video25	MLS	Extensive	Male	2	23705	7	PostCastration	0	0	0	0	0	0	0	0	0	0	0	0	0	0	0
Video26	MLS	Extensive	Male	2	23705	8	PostCastration	0	0	0	0	0	0	0	0	0	0	0	0	0	0	0
Video40	MLS	Extensive	Male	2	23705	7	3hPostCastration	0	0	0	0	0	0	0	0	1	1	0	0	0	0	1
Video41	MLS	Extensive	Male	2	23705	8	3hPostCastration	0	1	1	0	0	0	0	0	1	1	0	0	0	0	3
Video10	JS	Some	Male	2	23705	7	1hbefore	0	0	0	0	0	0	0	0	0	0	0	0	0	0	0
Video11	JS	Some	Male	2	23705	8	1hbefore	0	0	0	0	0	0	0	0	1	1	0	0	0	0	1
Video25	JS	Some	Male	2	23705	7	PostCastration	0	0	0	0	0	0	0	0	0	0	0	0	0	0	0
Video26	JS	Some	Male	2	23705	8	PostCastration	0	0	0	0	0	0	0	0	1	1	0	0	0	0	1
Video40	JS	Some	Male	2	23705	7	3hPostCastration	0	0	0	0	0	0	0	0	1	1	0	0	0	0	1
Video41	JS	Some	Male	2	23705	8	3hPostCastration	0	0	0	0	0	0	0	0	1	1	0	0	0	0	1
Video10	JF	Little	Male	2	23705	7	1hbefore	0	0	0	0	0	0	0	0	0	0	0	0	0	0	0
Video11	JF	Little	Male	2	23705	8	1hbefore	0	0	0	0	0	0	0	0	1	1	0	0	0	0	1
Video25	JF	Little	Male	2	23705	7	PostCastration	0	0	0	0	0	0	0	0	0	0	0	0	0	0	0
Video26	JF	Little	Male	2	23705	8	PostCastration	0	0	0	0	0	0	0	0	0	0	0	0	0	0	0
Video40	JF	Little	Male	2	23705	7	3hPostCastration	0	0	0	1	0	0	0	1	0	0	0	0	0	0	1
Video41	JF	Little	Male	2	23705	8	3hPostCastration	0	0	0	0	0	0	0	0	0	0	0	0	0	0	0
Video10	BHR	Some	Female	2	23705	7	1hbefore	0	0	0	0	0	0	0	0	0	0	0	0	0	0	0
Video11	BHR	Some	Female	2	23705	8	1hbefore	0	0	0	0	0	0	0	0	1	1	0	0	0	0	1
Video25	BHR	Some	Female	2	23705	7	PostCastration	0	0	0	0	0	0	0	0	0	0	0	0	0	0	0
Video26	BHR	Some	Female	2	23705	8	PostCastration	0	0	0	0	0	0	0	0	0	0	0	0	0	0	0
Video40	BHR	Some	Female	2	23705	7	3hPostCastration	0	0	0	0	0	0	0	0	0	0	0	0	0	0	0
Video41	BHR	Some	Female	2	23705	8	3hPostCastration	0	0	0	1	0	0	0	1	0	0	0	0	0	0	1
Video13	SA	Little	Female	1	24176	2	1hbefore	0	0	0	0	0	0	0	0	0	0	0	0	0	0	0
Video14	SA	Little	Female	1	24176	3	1hbefore	0	0	0	0	0	0	0	0	0	0	0	0	0	0	0
Video28	SA	Little	Female	1	24176	2	PostCastration	0	3	0	0	0	0	0	0	0	0	0	0	0	1	3
Video29	SA	Little	Female	1	24176	3	PostCastration	0	0	0	0	0	0	0	0	0	0	0	0	0	0	0
Video43	SA	Little	Female	1	24176	2	3hPostCastration	0	0	0	0	0	0	0	0	0	0	0	0	0	0	0
Video44	SA	Little	Female	1	24176	3	3hPostCastration	0	0	0	0	0	0	0	0	0	0	0	0	0	0	0
Video13	MLS	Extensive	Male	1	24176	2	1hbefore	0	0	0	0	0	0	0	0	0	0	0	0	0	0	0
Video14	MLS	Extensive	Male	1	24176	3	1hbefore	0	0	0	0	0	0	0	0	0	0	0	0	0	0	0
Video28	MLS	Extensive	Male	1	24176	2	PostCastration	0	0	0	0	0	0	0	0	0	0	0	0	0	0	0
Video29	MLS	Extensive	Male	1	24176	3	PostCastration	3	2	0	0	0	0	0	0	1	0	0	1	0	1	6
Video43	MLS	Extensive	Male	1	24176	2	3hPostCastration	0	0	0	0	0	0	0	0	0	0	0	0	0	0	0
Video44	MLS	Extensive	Male	1	24176	3	3hPostCastration	0	0	0	0	0	0	0	0	0	0	0	0	0	0	0
Video13	JS	Some	Male	1	24176	2	1hbefore	0	0	0	0	0	0	0	0	0	0	0	0	0	0	0
Video14	JS	Some	Male	1	24176	3	1hbefore	0	0	0	0	0	0	0	0	0	0	0	0	0	0	0
Video28	JS	Some	Male	1	24176	2	PostCastration	0	0	0	0	0	0	0	0	0	0	0	0	0	0	0
Video29	JS	Some	Male	1	24176	3	PostCastration	3	2	3	0	0	0	0	0	1	0	0	1	0	1	9
Video43	JS	Some	Male	1	24176	2	3hPostCastration	0	0	0	1	0	0	1	0	0	0	0	0	0	0	1
Video44	JS	Some	Male	1	24176	3	3hPostCastration	0	0	0	0	0	0	0	0	0	0	0	0	0	0	0
Video13	JF	Little	Male	1	24176	2	1hbefore	0	0	0	0	0	0	0	0	0	0	0	0	0	0	0
Video14	JF	Little	Male	1	24176	3	1hbefore	0	0	0	0	0	0	0	0	0	0	0	0	0	0	0
Video28	JF	Little	Male	1	24176	2	PostCastration	0	0	0	0	0	0	0	0	0	0	0	0	0	0	0
Video29	JF	Little	Male	1	24176	3	PostCastration	0	0	0	0	0	0	0	0	0	0	0	0	0	0	0
Video43	JF	Little	Male	1	24176	2	3hPostCastration	0	0	0	0	0	0	0	0	0	0	0	0	0	0	0
Video44	JF	Little	Male	1	24176	3	3hPostCastration	0	0	0	0	0	0	0	0	0	0	0	0	0	0	0
Video13	BHR	Some	Female	1	24176	2	1hbefore	0	1	0	0	0	0	0	0	0	0	0	0	0	0	1
Video14	BHR	Some	Female	1	24176	3	1hbefore	0	0	0	0	0	0	0	0	0	0	0	0	0	0	0
Video28	BHR	Some	Female	1	24176	2	PostCastration	0	0	0	0	0	0	0	0	0	0	0	0	0	0	0
Video29	BHR	Some	Female	1	24176	3	PostCastration	1	0	0	0	0	0	0	0	1	0	0	1	0	0	2
Video43	BHR	Some	Female	1	24176	2	3hPostCastration	0	0	0	0	0	0	0	0	0	0	0	0	0	0	0
Video44	BHR	Some	Female	1	24176	3	3hPostCastration	0	0	0	0	0	0	0	0	0	0	0	0	0	0	0
Video107	SA	Little	Female	7	24943	27	3hPostCastration	0	2	0	0	0	0	0	0	1	0	0	1	0	1	3
Video108	SA	Little	Female	7	24943	28	3hPostCastration	0	0	0	1	1	0	0	0	0	0	0	0	0	0	1
Video63	SA	Little	Female	7	24943	27	1hbefore	0	0	0	0	0	0	0	0	0	0	0	0	0	0	0
Video64	SA	Little	Female	7	24943	28	1hbefore	0	0	0	0	0	0	0	0	0	0	0	0	0	0	0
Video85	SA	Little	Female	7	24943	27	PostCastration	1	0	0	0	0	0	0	0	0	0	0	0	0	0	1
Video86	SA	Little	Female	7	24943	28	PostCastration	0	2	3	0	0	0	0	0	0	0	0	0	0	1	5
Video107	MLS	Extensive	Male	7	24943	27	3hPostCastration	0	1	1	0	0	0	0	0	1	1	0	0	0	0	3
Video108	MLS	Extensive	Male	7	24943	28	3hPostCastration	2	0	0	0	0	0	0	0	1	1	0	0	0	0	3
Video63	MLS	Extensive	Male	7	24943	27	1hbefore	0	0	1	0	0	0	0	0	1	0	1	0	0	0	2
Video64	MLS	Extensive	Male	7	24943	28	1hbefore	0	0	0	0	0	0	0	0	1	1	0	0	0	0	1
Video85	MLS	Extensive	Male	7	24943	27	PostCastration	3	0	3	0	0	0	0	0	1	0	0	1	0	1	7
Video86	MLS	Extensive	Male	7	24943	28	PostCastration	0	0	0	0	0	0	0	0	0	0	0	0	0	0	0
Video107	JS	Some	Male	7	24943	27	3hPostCastration	0	0	0	0	0	0	0	0	1	1	0	0	0	0	1
Video108	JS	Some	Male	7	24943	28	3hPostCastration	0	0	0	1	0	1	0	0	1	1	0	0	0	0	2
Video63	JS	Some	Male	7	24943	27	1hbefore	0	0	0	0	0	0	0	0	0	0	0	0	0	0	0
Video64	JS	Some	Male	7	24943	28	1hbefore	0	0	0	0	0	0	0	0	0	0	0	0	0	0	0
Video85	JS	Some	Male	7	24943	27	PostCastration	3	1	3	1	0	0	0	1	1	0	0	1	0	1	9
Video86	JS	Some	Male	7	24943	28	PostCastration	0	0	0	0	0	0	0	0	0	0	0	0	0	0	0
Video107	JF	Little	Male	7	24943	27	3hPostCastration	0	0	0	0	0	0	0	0	0	0	0	0	0	0	0
Video108	JF	Little	Male	7	24943	28	3hPostCastration	0	0	0	0	0	0	0	0	0	0	0	0	0	0	0
Video63	JF	Little	Male	7	24943	27	1hbefore	0	0	0	0	0	0	0	0	0	0	0	0	0	0	0
Video64	JF	Little	Male	7	24943	28	1hbefore	0	0	0	0	0	0	0	0	0	0	0	0	0	0	0
Video85	JF	Little	Male	7	24943	27	PostCastration	0	0	0	0	0	0	0	0	0	0	0	0	0	0	0
Video86	JF	Little	Male	7	24943	28	PostCastration	0	0	0	0	0	0	0	0	0	0	0	0	0	0	0
Video107	BHR	Some	Female	7	24943	27	3hPostCastration	3	2	1	0	0	0	0	0	1	0	0	1	0	1	7
Video108	BHR	Some	Female	7	24943	28	3hPostCastration	3	1	1	1	1	0	0	0	1	0	0	1	0	1	7
Video63	BHR	Some	Female	7	24943	27	1hbefore	1	1	1	1	0	0	0	1	1	0	0	1	0	1	5
Video64	BHR	Some	Female	7	24943	28	1hbefore	0	0	0	1	1	0	0	0	0	0	0	0	0	0	1
Video85	BHR	Some	Female	7	24943	27	PostCastration	3	2	3	0	0	0	0	0	0	0	0	0	0	1	8
Video86	BHR	Some	Female	7	24943	28	PostCastration	0	0	0	0	0	0	0	0	0	0	0	0	0	0	0
Video129	SA	Little	Female	14	25245	52	1hbefore	0	0	0	0	0	0	0	0	0	0	0	0	0	0	0
Video151	SA	Little	Female	14	25245	52	PostCastration	1	3	1	0	0	0	0	0	1	0	0	1	0	1	6
Video173	SA	Little	Female	14	25245	52	3hPostCastration	0	0	0	0	0	0	0	0	1	1	0	0	0	0	1
Video129	MLS	Extensive	Male	14	25245	52	1hbefore	0	0	0	0	0	0	0	0	1	1	0	0	0	0	1
Video151	MLS	Extensive	Male	14	25245	52	PostCastration	1	1	3	1	0	0	0	1	1	1	0	0	0	1	7
Video173	MLS	Extensive	Male	14	25245	52	3hPostCastration	0	0	0	0	0	0	0	0	1	1	0	0	0	0	1
Video129	JS	Some	Male	14	25245	52	1hbefore	0	0	0	0	0	0	0	0	0	0	0	0	0	0	0
Video151	JS	Some	Male	14	25245	52	PostCastration	3	2	3	1	0	0	0	1	2	1	0	1	0	1	11
Video173	JS	Some	Male	14	25245	52	3hPostCastration	0	0	0	0	0	0	0	0	1	1	0	0	0	0	1
Video129	JF	Little	Male	14	25245	52	1hbefore	0	0	0	0	0	0	0	0	0	0	0	0	0	0	0
Video151	JF	Little	Male	14	25245	52	PostCastration	1	2	1	1	0	0	0	1	0	0	0	0	0	0	5
Video173	JF	Little	Male	14	25245	52	3hPostCastration	1	2	0	0	0	0	0	0	0	0	0	0	0	0	3
Video129	BHR	Some	Female	14	25245	52	1hbefore	0	0	0	0	0	0	0	0	0	0	0	0	0	0	0
Video151	BHR	Some	Female	14	25245	52	PostCastration	3	2	3	1	0	0	0	1	1	0	0	1	0	0	10
Video173	BHR	Some	Female	14	25245	52	3hPostCastration	2	1	0	0	0	0	0	0	0	0	0	0	0	0	3
Video109	SA	Little	Female	11	30037	39	3hPostCastration	0	0	0	0	0	0	0	0	1	1	0	0	0	0	1
Video132	SA	Little	Female	11	30037	41	1hbefore	0	0	0	0	0	0	0	0	1	1	0	0	0	0	1
Video154	SA	Little	Female	11	30037	41	PostCastration	0	0	0	0	0	0	0	0	1	1	0	0	0	0	1
Video176	SA	Little	Female	11	30037	41	3hPostCastration	0	0	0	0	0	0	0	0	0	0	0	0	0	0	0
Video65	SA	Little	Female	11	30037	39	1hbefore	0	0	0	0	0	0	0	0	0	0	0	0	0	0	0
Video87	SA	Little	Female	11	30037	39	PostCastration	1	2	0	0	0	0	0	0	0	0	0	0	0	0	3
Video109	MLS	Extensive	Male	11	30037	39	3hPostCastration	0	0	0	0	0	0	0	0	0	0	0	0	0	0	0
Video132	MLS	Extensive	Male	11	30037	41	1hbefore	0	0	0	0	0	0	0	0	1	1	0	0	0	0	1
Video154	MLS	Extensive	Male	11	30037	41	PostCastration	0	0	0	0	0	0	0	0	1	1	0	0	0	0	1
Video176	MLS	Extensive	Male	11	30037	41	3hPostCastration	0	0	0	0	0	0	0	0	0	0	0	0	0	0	0
Video65	MLS	Extensive	Male	11	30037	39	1hbefore	0	0	0	0	0	0	0	0	1	1	0	0	0	0	1
Video87	MLS	Extensive	Male	11	30037	39	PostCastration	0	0	0	1	0	0	0	1	0	0	0	0	0	0	1
Video109	JS	Some	Male	11	30037	39	3hPostCastration	0	0	0	0	0	0	0	0	1	1	0	0	0	0	1
Video132	JS	Some	Male	11	30037	41	1hbefore	0	0	0	0	0	0	0	0	1	1	0	0	0	0	1
Video154	JS	Some	Male	11	30037	41	PostCastration	1	0	0	1	0	0	0	1	1	1	0	0	0	0	3
Video176	JS	Some	Male	11	30037	41	3hPostCastration	0	0	0	0	0	0	0	0	0	0	0	0	0	0	0
Video65	JS	Some	Male	11	30037	39	1hbefore	0	0	0	0	0	0	0	0	0	0	0	0	0	0	0
Video87	JS	Some	Male	11	30037	39	PostCastration	1	0	0	1	0	0	0	1	1	1	0	0	0	0	3
Video109	JF	Little	Male	11	30037	39	3hPostCastration	0	0	0	0	0	0	0	0	0	0	0	0	0	0	0
Video132	JF	Little	Male	11	30037	41	1hbefore	0	0	0	0	0	0	0	0	0	0	0	0	0	0	0
Video154	JF	Little	Male	11	30037	41	PostCastration	0	0	0	0	0	0	0	0	0	0	0	0	0	0	0
Video176	JF	Little	Male	11	30037	41	3hPostCastration	0	0	0	0	0	0	0	0	0	0	0	0	0	0	0
Video65	JF	Little	Male	11	30037	39	1hbefore	0	0	0	0	0	0	0	0	0	0	0	0	0	0	0
Video87	JF	Little	Male	11	30037	39	PostCastration	2	2	1	1	0	0	0	1	1	1	0	0	0	1	7
Video109	BHR	Some	Female	11	30037	39	3hPostCastration	0	0	0	0	0	0	0	0	0	0	0	0	0	0	0
Video132	BHR	Some	Female	11	30037	41	1hbefore	1	1	1	0	0	0	0	0	0	0	0	0	0	0	3
Video154	BHR	Some	Female	11	30037	41	PostCastration	0	1	0	0	0	0	0	0	0	0	0	0	0	0	1
Video176	BHR	Some	Female	11	30037	41	3hPostCastration	0	0	0	0	0	0	0	0	0	0	0	0	0	0	0
Video65	BHR	Some	Female	11	30037	39	1hbefore	0	0	2	1	0	0	0	1	0	0	0	0	0	0	3
Video87	BHR	Some	Female	11	30037	39	PostCastration	0	1	0	1	0	0	0	1	0	0	0	0	0	0	2
Video112	MPG	Extensive	Female	13	5679	48	1hbefore	0	0	0	0	0	0	0	0	1	1	0	0	0	0	1
Video114	MPG	Extensive	Female	13	5679	50	1hbefore	0	0	0	0	0	0	0	0	1	1	0	0	0	0	1
Video134	MPG	Extensive	Female	13	5679	48	PostCastration	3	2	3	1	0	0	0	1	1	0	0	1	0	1	10
Video136	MPG	Extensive	Female	13	5679	50	PostCastration	3	3	3	1	0	0	0	1	3	1	0	1	1	1	13
Video156	MPG	Extensive	Female	13	5679	48	3hPostCastration	0	0	0	1	0	1	0	0	1	1	0	0	0	0	2
Video158	MPG	Extensive	Female	13	5679	50	3hPostCastration	0	0	0	0	0	0	0	0	1	1	0	0	0	0	1
Video116	MPG	Extensive	Female	12	6100	43	1hbefore	0	0	0	0	0	0	0	0	1	1	0	0	0	0	1
Video118	MPG	Extensive	Female	12	6100	46	1hbefore	0	0	0	0	0	0	0	0	2	1	1	0	0	0	2
Video138	MPG	Extensive	Female	12	6100	43	PostCastration	3	2	1	0	0	0	0	0	2	1	0	1	0	1	8
Video140	MPG	Extensive	Female	12	6100	46	PostCastration	3	2	1	1	0	0	1	0	2	1	0	1	0	1	9
Video160	MPG	Extensive	Female	12	6100	43	3hPostCastration	2	1	0	0	0	0	0	0	1	1	0	0	0	0	4
Video162	MPG	Extensive	Female	12	6100	46	3hPostCastration	1	3	3	1	0	0	0	1	1	1	0	0	0	1	8
Video121	MPG	Extensive	Female	16	6116	60	1hbefore	0	0	0	0	0	0	0	0	1	1	0	0	0	0	1
Video123	MPG	Extensive	Female	16	6116	62	1hbefore	0	0	0	0	0	0	0	0	1	1	0	0	0	0	1
Video143	MPG	Extensive	Female	16	6116	60	PostCastration	1	2	1	1	0	0	0	1	2	1	0	1	0	1	6
Video145	MPG	Extensive	Female	16	6116	62	PostCastration	1	0	0	1	0	0	0	1	1	1	0	0	0	0	3
Video165	MPG	Extensive	Female	16	6116	60	3hPostCastration	0	0	0	1	0	1	0	0	1	1	0	0	0	0	2
Video167	MPG	Extensive	Female	16	6116	62	3hPostCastration	0	0	0	0	0	0	0	0	1	1	0	0	0	0	1
Video46	MPG	Extensive	Female	6	19660	21	1hbefore	0	0	0	0	0	0	0	0	1	1	0	0	0	0	1
Video48	MPG	Extensive	Female	6	19660	23	1hbefore	0	0	0	0	0	0	0	0	1	1	0	0	0	0	1
Video68	MPG	Extensive	Female	6	19660	21	PostCastration	0	0	0	0	0	0	0	0	1	1	0	0	0	0	1
Video70	MPG	Extensive	Female	6	19660	23	PostCastration	0	0	0	0	0	0	0	0	1	1	0	0	0	0	1
Video90	MPG	Extensive	Female	6	19660	21	3hPostCastration	0	0	0	0	0	0	0	0	1	1	0	0	0	0	1
Video92	MPG	Extensive	Female	6	19660	23	3hPostCastration	0	0	0	0	0	0	0	0	0	0	0	0	0	0	0
Video124	MPG	Extensive	Female	15	20261	54	1hbefore	0	0	0	0	0	0	0	0	1	1	0	0	0	0	1
Video126	MPG	Extensive	Female	15	20261	56	1hbefore	0	0	0	0	0	0	0	0	1	1	0	0	0	0	1
Video128	MPG	Extensive	Female	15	20261	58	1hbefore	0	2	0	0	0	0	0	0	1	1	0	0	0	0	3
Video146	MPG	Extensive	Female	15	20261	54	PostCastration	3	2	1	0	0	0	0	0	2	1	0	1	0	1	8
Video148	MPG	Extensive	Female	15	20261	56	PostCastration	3	2	1	1	0	0	0	1	2	1	0	1	0	1	9
Video150	MPG	Extensive	Female	15	20261	58	PostCastration	0	0	0	0	0	0	0	0	1	1	0	0	0	0	1
Video168	MPG	Extensive	Female	15	20261	54	3hPostCastration	3	1	1	0	0	0	0	0	2	1	0	1	0	1	7
Video170	MPG	Extensive	Female	15	20261	56	3hPostCastration	0	0	0	0	0	0	0	0	0	0	0	0	0	0	0
Video172	MPG	Extensive	Female	15	20261	58	3hPostCastration	0	0	0	0	0	0	0	0	1	1	0	0	0	0	1
Video52	MPG	Extensive	Female	5	20984	19	1hbefore	0	0	0	0	0	0	0	0	1	1	0	0	0	0	1
Video53	MPG	Extensive	Female	5	20984	20	1hbefore	0	0	0	0	0	0	0	0	0	0	0	0	0	0	0
Video74	MPG	Extensive	Female	5	20984	19	PostCastration	1	0	0	1	0	0	0	1	0	0	0	0	0	0	2
Video75	MPG	Extensive	Female	5	20984	20	PostCastration	0	0	0	0	0	0	0	0	0	0	0	0	0	0	0
Video96	MPG	Extensive	Female	5	20984	19	3hPostCastration	0	0	0	0	0	0	0	0	1	1	0	0	0	0	1
Video97	MPG	Extensive	Female	5	20984	20	3hPostCastration	0	0	0	0	0	0	0	0	1	1	0	0	0	0	1
Video18	MPG	Extensive	Female	4	21464	16	PostCastration	3	3	3	0	0	0	0	0	1	0	0	1	0	1	10
Video3	MPG	Extensive	Female	4	21464	16	1hbefore	0	0	0	0	0	0	0	0	1	1	0	0	0	0	1
Video33	MPG	Extensive	Female	4	21464	16	3hPostCastration	0	2	1	0	0	0	0	0	2	1	0	1	0	1	5
Video19	MPG	Extensive	Female	3	21608	9	PostCastration	0	0	0	0	0	0	0	0	1	0	0	1	0	0	1
Video22	MPG	Extensive	Female	3	21608	12	PostCastration	2	2	1	1	0	0	0	1	1	0	0	1	0	1	7
Video34	MPG	Extensive	Female	3	21608	9	3hPostCastration	0	0	0	1	0	1	0	0	1	1	0	0	0	0	2
Video37	MPG	Extensive	Female	3	21608	12	3hPostCastration	0	0	0	0	0	0	0	0	0	0	0	0	0	0	0
Video4	MPG	Extensive	Female	3	21608	9	1hbefore	0	0	0	0	0	0	0	0	1	1	0	0	0	0	1
Video7	MPG	Extensive	Female	3	21608	12	1hbefore	0	0	0	0	0	0	0	0	0	0	0	0	0	0	0
Video54	MPG	Extensive	Female	8	21836	29	1hbefore	0	0	0	0	0	0	0	0	1	1	0	0	0	0	1
Video55	MPG	Extensive	Female	8	21836	30	1hbefore	0	0	0	0	0	0	0	0	0	0	0	0	0	0	0
Video76	MPG	Extensive	Female	8	21836	29	PostCastration	0	0	0	0	0	0	0	0	3	1	1	1	0	0	3
Video77	MPG	Extensive	Female	8	21836	30	PostCastration	2	1	1	0	0	0	0	0	1	0	0	1	0	1	5
Video98	MPG	Extensive	Female	8	21836	29	3hPostCastration	0	0	0	1	0	1	0	0	1	1	0	0	0	0	2
Video99	MPG	Extensive	Female	8	21836	30	3hPostCastration	0	0	0	0	0	0	0	0	1	1	0	0	0	0	1
Video102	MPG	Extensive	Female	9	23233	33	3hPostCastration	0	0	0	0	0	0	0	0	0	0	0	0	0	0	0
Video104	MPG	Extensive	Female	9	23233	36	3hPostCastration	0	0	0	1	0	1	0	0	1	1	0	0	0	0	2
Video58	MPG	Extensive	Female	9	23233	33	1hbefore	0	0	0	0	0	0	0	0	1	1	0	0	0	0	1
Video60	MPG	Extensive	Female	9	23233	36	1hbefore	0	0	0	0	0	0	0	0	1	0	0	1	0	0	1
Video80	MPG	Extensive	Female	9	23233	33	PostCastration	3	3	1	0	0	0	0	0	1	0	0	1	0	1	8
Video82	MPG	Extensive	Female	9	23233	36	PostCastration	3	2	1	1	1	0	0	0	1	0	0	1	0	1	8
Video10	MPG	Extensive	Female	2	23705	7	1hbefore	0	0	0	0	0	0	0	0	0	0	0	0	0	0	0
Video11	MPG	Extensive	Female	2	23705	8	1hbefore	0	0	0	0	0	0	0	0	1	1	0	0	0	0	1
Video25	MPG	Extensive	Female	2	23705	7	PostCastration	0	0	0	0	0	0	0	0	1	1	0	0	0	0	1
Video26	MPG	Extensive	Female	2	23705	8	PostCastration	3	0	0	0	0	0	0	0	1	0	0	1	0	0	4
Video40	MPG	Extensive	Female	2	23705	7	3hPostCastration	0	0	0	0	0	0	0	0	1	1	0	0	0	0	1
Video41	MPG	Extensive	Female	2	23705	8	3hPostCastration	1	1	1	2	0	0	1	1	2	1	0	1	0	1	7
Video13	MPG	Extensive	Female	1	24176	2	1hbefore	0	0	0	0	0	0	0	0	1	0	0	1	0	0	1
Video14	MPG	Extensive	Female	1	24176	3	1hbefore	0	0	0	0	0	0	0	0	0	0	0	0	0	0	0
Video28	MPG	Extensive	Female	1	24176	2	PostCastration	0	0	3	0	0	0	0	0	0	0	0	0	0	1	3
Video29	MPG	Extensive	Female	1	24176	3	PostCastration	3	2	1	0	0	0	0	0	1	0	0	1	0	1	7
Video43	MPG	Extensive	Female	1	24176	2	3hPostCastration	0	0	0	1	1	0	0	0	1	1	0	0	0	0	2
Video44	MPG	Extensive	Female	1	24176	3	3hPostCastration	0	0	0	0	0	0	0	0	0	0	0	0	0	0	0
Video107	MPG	Extensive	Female	7	24943	27	3hPostCastration	3	3	1	0	0	0	0	0	2	1	0	1	0	1	9
Video108	MPG	Extensive	Female	7	24943	28	3hPostCastration	3	1	0	3	1	1	0	1	2	1	0	1	0	1	9
Video63	MPG	Extensive	Female	7	24943	27	1hbefore	0	0	0	0	0	0	0	0	0	0	0	0	0	0	0
Video64	MPG	Extensive	Female	7	24943	28	1hbefore	0	0	0	1	1	0	0	0	1	1	0	0	0	0	2
Video85	MPG	Extensive	Female	7	24943	27	PostCastration	3	3	3	0	0	0	0	0	2	1	0	1	0	1	11
Video86	MPG	Extensive	Female	7	24943	28	PostCastration	1	0	0	1	0	0	0	1	0	0	0	0	0	1	2
Video129	MPG	Extensive	Female	14	25245	52	1hbefore	0	0	0	0	0	0	0	0	1	1	0	0	0	0	1
Video151	MPG	Extensive	Female	14	25245	52	PostCastration	3	3	3	1	0	0	0	1	1	0	0	1	0	1	11
Video173	MPG	Extensive	Female	14	25245	52	3hPostCastration	0	0	0	0	0	0	0	0	1	1	0	0	0	0	1
Video109	MPG	Extensive	Female	11	30037	39	3hPostCastration	0	0	0	0	0	0	0	0	1	1	0	0	0	0	1
Video132	MPG	Extensive	Female	11	30037	41	1hbefore	0	0	0	0	0	0	0	0	1	1	0	0	0	0	1
Video154	MPG	Extensive	Female	11	30037	41	PostCastration	1	0	0	1	0	0	0	1	1	1	0	0	0	1	3
Video176	MPG	Extensive	Female	11	30037	41	3hPostCastration	0	0	0	0	0	0	0	0	0	0	0	0	0	0	0
Video65	MPG	Extensive	Female	11	30037	39	1hbefore	0	0	0	0	0	0	0	0	1	1	0	0	0	0	1
Video87	MPG	Extensive	Female	11	30037	39	PostCastration	3	1	1	1	1	0	0	0	2	1	0	1	0	1	8
